# Supplementary material for: Adsorption of Helium and Hydrogen on Triphenylene and 1,3,5-Triphenylbenzene
Source: Molecules. 2022 Aug 3;27(15):4937. doi: 10.3390/molecules27154937 (PMC9370105; doi:10.3390/molecules27154937)
Supplement: Supplementary file 1 [file molecules-27-04937-s001.zip]

Archive with 1 entries (1 files):
- molecules-1837369-supplementary.pdf
